# Supplementary material for: Mitochondrial DNA alterations may influence the cisplatin responsiveness of oral squamous cell carcinoma
Source: Sci Rep. 2020 May 12;10:7885. doi: 10.1038/s41598-020-64664-3 (PMC7217862; doi:10.1038/s41598-020-64664-3)
Supplement: Supplementary file 2 — Dataset S1. [file 41598_2020_64664_MOESM2_ESM.xlsx]

## Sheet: SAS tumour spheres
Data S1: Raw data of the diameter of tumour spheres on the seventh day of tumour spheres formation culture.
SAS tumour spheres	Diameter (µm)
1	147.406
2	153.186
3	177.752
4	121.396
5	156.076
6	130.058
7	98.266
8	121.396
9	143.071
10	106.936
11	184.994
12	190.757
13	144.574
14	174.855
15	102.601
16	127.867
17	172.667
18	121.603
19	173.939
20	86.304
21	143.971
22	116.395
23	171.325
24	134.677
25	130.911
26	163.566
27	125.525
28	126.832
29	139.9
30	112.451
31	141.232
32	96.789
33	95.446
34	142.411
35	149.507
36	65.983
37	113.427
38	104.15
39	103.099
40	78.362
41	75.326
42	149.525
43	158.772
44	210.332
45	161.878
46	135.059
47	81.448
48	85.155
49	206.739
50	112.474

## Sheet: H103 tumour spheres
Data S1: Raw data of the diameter of tumour spheres on the seventh day of tumour spheres formation culture.
H103 tumour spheres	Diameter (µm)
1	80.938
2	72.254
3	88.15
4	89.595
5	96.821
6	79.48
7	69.364
8	72.269
9	78.035
10	60.694
11	69.364
12	101.166
13	76.603
14	67.919
15	78.048
16	75.145
17	69.379
18	67.919
19	74.025
20	54.932
21	54.932
22	52.023
23	63.6
24	70.824
25	60.694
26	67.919
27	57.822
28	57.822
29	57.803
30	65.045
31	54.913
32	56.284
33	51.458
34	58.45
35	69.379
36	73.699
37	78.035
38	67.934
39	52.919
40	51.701
41	72.902
42	91.635
43	67.934
44	47.049
45	53.135
46	65.906
47	45.354
48	98.308
49	63.6
50	53.993
