# Supplementary material for: Mitochondrial DNA alterations may influence the cisplatin responsiveness of oral squamous cell carcinoma
Source: Sci Rep. 2020 May 12;10:7885. doi: 10.1038/s41598-020-64664-3 (PMC7217862; doi:10.1038/s41598-020-64664-3)
Supplement: Supplementary file 3 — Dataset S2. [file 41598_2020_64664_MOESM3_ESM.xlsx]

## Sheet: Flow Cytometry
Data S2: Raw flow cytometry data analysis for CD338, CD117 and CD44 surface markers.
Flow Cytometry Analysis of CD338 & CD117								Flow Cytometry Analysis of CD44
	Surface Protein	Quadrant	Experiment 1	Experiment 2	Experiment 3	Average			Surface Protein	Experiment 1	Experiment 2	Experiment 3	Average
SAS	CD338	1	0.2	0.2	0	0.133333		SAS	CD44	99.7	99.6	99.9	99.7333
	CD338 CD117	2	0.1	0.1	0	0.0666667
	Negative	3	99.7	99.5	99.7	99.6333			Surface Protein	Experiment 1	Experiment 2	Experiment 3	Average
	CD117	4	0	0.3	0.3	0.2		SAS tumour spheres	CD44	99.1	98.4	97	98.1667
	Surface Protein	Quadrant	Experiment 1	Experiment 2	Experiment 3	Average
SAS tumour spheres	CD338	1	0.1	0.1	0.1	0.1
	CD338 CD117	2	0.2	0.2	0.2	0.2
	Negative	3	95.5	90.9	92	92.8
	CD117	4	4.2	8.7	7.6	6.83333
