# Supplementary material for: Mitochondrial DNA alterations may influence the cisplatin responsiveness of oral squamous cell carcinoma
Source: Sci Rep. 2020 May 12;10:7885. doi: 10.1038/s41598-020-64664-3 (PMC7217862; doi:10.1038/s41598-020-64664-3)
Supplement: Supplementary file 4 — Dataset S3. [file 41598_2020_64664_MOESM4_ESM.xlsx]

## Sheet: MTS ASSAY
Data S3: Raw data of cell viability percentage for cisplatin chemosensitivity study
Experimental Sample: SAS						Experimental Sample: SAS tumour spheres						Experimental Sample: H103
Experiment 1						Experiment 1						Experiment 1
	Cell Viability (%)						Cell Viability (%)						Cell Viability (%)
Cisplatin (µM)	Replicate 1	Replicate 2	Replicate 3	Mean		Cisplatin (µM)	Replicate 1	Replicate 2	Replicate 3	Mean		Cisplatin (µM)	Replicate 1	Replicate 2	Replicate 3	Mean
0	101.934	97.3242	100.741	100		0	104.203	97.6023	98.1953	100		0	101.812	103.753	94.4341	100
5	39.3264	42.2378	39.2675	40.2772		5	23.5304	21.7772	19.8178	21.7085		5	98.5571	98.1189	97.3259	98.0006
10	13.968	15.6274	15.2936	14.963		10	6.74631	7.39086	5.61189	6.58302		10	89.3342	89.987	83.7128	87.678
20	1.80676	1.40907	1.576	1.59728		20	8.37058	6.35958	3.6009	6.11035		20	60.947	62.6952	55.8996	59.8472
30	1.34525	0.977022	1.26669	1.19632		30	10.9488	11.3613	6.901	9.73702		30	21.8604	25.348	18.158	21.7888
60	0.206206	0.343676	0.063826	0.204569		60	16.6466	17.6005	13.759	16.0021		60	0.610478	0.356355	0.251201	0.406011
100	-0.23075	-0.23075	-0.09819	-0.186563		100	14.12	12.5215	11.6191	12.7535		100	0.295016	0.150429	0.242438	0.229294
Experiment 2						Experiment 2						Experiment 2
	Cell Viability (%)						Cell Viability (%)						Cell Viability (%)
Cisplatin (µM)	Replicate 1	Replicate 2	Replicate 3	Mean		Cisplatin (µM)	Replicate 1	Replicate 2	Replicate 3	Mean		Cisplatin (µM)	Replicate 1	Replicate 2	Replicate 3	Mean
0	98.9712	101.705	99.3239	100		0	99.3783	107.293	93.3291	100		0	101.762	101.959	96.2789	100
5	38.4745	42.761	39.0281	40.0879		5	22.8182	25.5679	24.5636	24.3166		5	97.4044	96.7738	92.4468	95.5417
10	14.9989	14.5579	14.073	14.5433		10	8.40042	6.96581	7.56356	7.64326		10	85.4659	84.682	76.5536	82.2338
20	1.97753	2.5556	2.16369	2.23227		20	8.16131	6.36806	2.6859	5.73842		20	51.6518	54.297	42.4286	49.4591
30	2.53601	2.68787	2.08531	2.4364		30	11.9391	9.50028	7.20491	9.5481		30	15.0523	8.71082	6.87581	10.213
60	0.801789	0.772396	0.404977	0.659721		60	22.9138	17.1754	22.1726	20.754		60	2.27296	0.297806	0.030656	0.86714
100	-0.11921	0.101244	-0.21719	-0.0783853		100	13.3737	14.8083	12.9194	13.7005		100	-0.09197	0.070072	-0.1489	-0.0569327
Experiment 3						Experiment 3						Experiment 3
	Cell Viability (%)						Cell Viability (%)						Cell Viability (%)
Cisplatin (µM)	Replicate 1	Replicate 2	Replicate 3	Mean		Cisplatin (µM)	Replicate 1	Replicate 2	Replicate 3	Mean		Cisplatin (µM)	Replicate 1	Replicate 2	Replicate 3	Mean
0	100.854	98.3608	100.785	100		0	98.4589	104.002	97.5392	100		0	101.447	100.552	98.001	100
5	35.4251	34.5662	35.4791	35.1568		5	16.8282	18.618	20.3579	18.6014		5	93.698	92.6848	93.1565	93.1797
10	12.0745	12.3836	12.2266	12.2282		10	7.0097	6.6617	5.56799	6.41313		10	80.1613	79.8086	76.6213	78.8637
20	3.06401	2.85298	2.03831	2.65177		20	9.86826	5.89113	1.88914	5.88284		20	50.6556	54.3392	38.1773	47.7241
30	3.33393	3.0542	2.65177	3.0133		30	10.6388	7.90455	5.59284	8.0454		30	8.49525	10.9565	9.40179	9.61783
60	0.943905	0.605277	0.242111	0.597098		60	17.1762	14.1188	17.4994	16.2648		60	0.414303	0.434812	-0.03692	0.270732
100	-0.18976	-0.05235	-0.16522	-0.135777		100	11.136	12.9754	11.7077	11.9397		100	1.41519	0.283038	0.053326	0.583852
