# Supplementary material for: Mitochondrial DNA alterations may influence the cisplatin responsiveness of oral squamous cell carcinoma
Source: Sci Rep. 2020 May 12;10:7885. doi: 10.1038/s41598-020-64664-3 (PMC7217862; doi:10.1038/s41598-020-64664-3)
Supplement: Supplementary file 5 — Dataset S4. [file 41598_2020_64664_MOESM5_ESM.xlsx]

## Sheet: SAS & SAS tumour spheres
Data S4: Raw data of the Cq values of three independent real-time reverse transcription polymerase chain reactions (qPCR) for microarray assay validation
SAS & SAS tumour spheres
Experiment 1
Gene	Sample Name	Replicate 1	Replicate 2	Replicate 3	Average Cq
SPTSSB	SAS	26.74	26.06	26.1	26.3
	SAS tumour spheres	20.11	19.63	19.96	19.9
CCL2	SAS	19.29	19.16	19.28	19.2433
	SAS tumour spheres	25.52	24.97	24.99	25.16
SOX2	SAS	33.67	33.82	33.73	33.74
	SAS tumour spheres	32.93	33.13	33.03	33.03
OCT4	SAS	32.35	32.52	32.72	32.53
	SAS tumour spheres	31.58	31.67	31.67	31.64
ACTB	SAS	19.72	19.64	19.6	19.6533
	SAS tumour spheres	20.56	20.3	19.83	20.23
GAPDH	SAS	15.5	15.26	15.33	15.3633
	SAS tumour spheres	14.75	14.81	14.46	14.6733
Experiment 2
Gene	Sample Name	Replicate 1	Replicate 2	Replicate 3	Average Cq
SPTSSB	SAS	26.74	26.06	26.1	26.3
	SAS tumour spheres	20.11	19.63	19.96	19.9
CCL2	SAS	19.29	19.16	19.28	19.2433
	SAS tumour spheres	25.52	24.97	24.99	25.16
SOX2	SAS	33.67	33.82	33.73	33.74
	SAS tumour spheres	32.93	33.13	33.03	33.03
OCT4	SAS	32.35	32.52	32.72	32.53
	SAS tumour spheres	31.58	31.67	31.67	31.64
BACT	SAS	19.72	19.64	19.6	19.6533
	SAS tumour spheres	20.56	20.3	19.83	20.23
GAPDH	SAS	15.5	15.26	15.33	15.3633
	SAS tumour spheres	14.75	14.81	14.46	14.6733
Experiment 3
Gene	Sample Name	Replicate 1	Replicate 2	Replicate 3	Average Cq
SPTSSB	SAS	26.74	26.06	26.1	26.3
	SAS tumour spheres	20.11	19.63	19.96	19.9
CCL2	SAS	19.29	19.16	19.28	19.2433
	SAS tumour spheres	25.52	24.97	24.99	25.16
SOX2	SAS	33.67	33.82	33.73	33.74
	SAS tumour spheres	32.93	33.13	33.03	33.03
OCT4	SAS	32.35	32.52	32.72	32.53
	SAS tumour spheres	31.58	31.67	31.67	31.64
BACT	SAS	19.72	19.64	19.6	19.6533
	SAS tumour spheres	20.56	20.3	19.83	20.23
GAPDH	SAS	15.5	15.26	15.33	15.3633
	SAS tumour spheres	14.75	14.81	14.46	14.6733

## Sheet: SAS & H103
Data S4: Raw data of the Cq values of three independent real-time reverse transcription polymerase chain reactions (qPCR) for microarray assay validation
SAS & H103
DKK1 (50 ng/rxn)							MGST1 (200 ng/rxn)
Experimental No.	Sample Name	Replicate 1	Replicate 2	Replicate 3	Average Cq		Experimental No.	Sample Name	Replicate 1	Replicate 2	Replicate 3	Average Cq
1	SAS	18.14	17.92	18.04	18.0333		1	SAS	33.31	33.2	32.15	32.8867
1	H103	29.46	29.38	29.37	29.4033		1	H103	14.56	14.73	15.09	14.7933
2	SAS	17.48	17.51	17.46	17.4833		2	SAS	34.96	30.98	30.77	32.2367
2	H103	30.64	30.07	30.46	30.39		2	H103	14.85	15.06	14.73	14.88
3	SAS	17.81	17.37	17.51	17.5633		3	SAS	28.94	29.28	27.79	28.67
3	H103	30.9	30.38	30.56	30.6133		3	H103	14.05	14.16	14.23	14.1467
ACTB for DKK1							ACTB for MGST1
Experimental No.	Sample Name	Replicate 1	Replicate 2	Replicate 3	Average Cq		Experimental No.	Sample Name	Replicate 1	Replicate 2	Replicate 3	Average Cq
1	SAS	19.72	19.64	19.6	19.6533		1	SAS	14.93	15.28	15.01	15.0733
1	H103	18.78	18.55	18.97	18.7667		1	H103	14.75	14.91	14.59	14.75
2	SAS	18.32	18.16	17.7	18.06		2	SAS	14.37	14.67	14.78	14.6067
2	H103	19.54	19.61	19.56	19.57		2	H103	14.12	14.63	14.08	14.2767
3	SAS	18.84	18.38	18.91	18.71		3	SAS	13.8	13.74	13.99	13.8433
3	H103	18.32	18.41	18.26	18.33		3	H103	13.75	14.15	14.07	13.99
GAPDH for DKK1							GAPDH for MGST1
Experimental No.	Sample Name	Replicate 1	Replicate 2	Replicate 3	Average Cq		Experimental No.	Sample Name	Replicate 1	Replicate 2	Replicate 3	Average Cq
1	SAS	15.5	15.26	15.33	15.3633		1	SAS	11.94	11.89	10.32	11.3833
1	H103	14.87	14.59	15.31	14.9233		1	H103	11.26	11.44	9.76	10.82
2	SAS	14.54	14.46	15.08	14.6933		2	SAS	11.37	10.21	11.75	11.11
2	H103	15.09	15.18	15.19	15.1533		2	H103	11.43	9.63	7.27	9.44333
3	SAS	14.87	14.42	15.02	14.77		3	SAS	9.73	8.26	10	9.33
3	H103	14.83	14.82	15.09	14.9133		3	H103	11.36	10.99	11.83	11.3933

## Sheet: Amplification efficiency
Data S4: Cq values of real-time reverse transcription polymerase chain reactions (qPCR) for amplification efficiency of each primer pair.
Gene	Template (ng)	loq10Quantity	Replicate 1	Replicate 2	Average Cq
OCT4	50	1.69897	32.31	32.28	32.295
	25	1.39794	33.51	33.93	33.72
	12.5	1.09691	34.35	34.3	34.325
	6.25	0.79588	35.74	35.14	35.44
	3.125	0.49485	36.85	36.16	36.505
Gene	Template (ng)	loq10Quantity	Replicate 1	Replicate 2	Average Cq
SOX2	50	1.69897	32.98	32.56	32.77
	25	1.39794	34.22	34.32	34.27
	12.5	1.09691	34.85	35.19	35.02
	6.25	0.79588	35.71	36.11	35.91
	3.125	0.49485	37.22	37.21	37.215
Gene	Template (ng)	loq10Quantity	Replicate 1	Replicate 2	Average Cq
ACTB	50	1.69897	21.29	20.68	20.985
	25	1.39794	22.25	22.22	22.235
	12.5	1.09691	23.31	23.07	23.19
	6.25	0.79588	24.43	24.26	24.345
	3.125	0.49485	25.38	25.22	25.3
Gene	Template (ng)	loq10Quantity	Replicate 1	Replicate 2	Average Cq
GAPDH	50	1.69897	15	15.32	15.16
	25	1.39794	16.56	16.26	16.41
	12.5	1.09691	17.5	17.34	17.42
	6.25	0.79588	18.43	18.24	18.335
	3.125	0.49485	19.45	19.4	19.425
Gene	Template (ng)	loq10Quantity	Replicate 1	Replicate 2	Average Cq
SPTSSB	50	1.69897	19.82	19.75	19.785
	25	1.39794	20.99	20.78	20.885
	12.5	1.09691	21.71	21.71	21.71
	6.25	0.79588	22.77	22.66	22.715
	3.125	0.49485	23.4	23.47	23.435
Gene	Template (ng)	loq10Quantity	Replicate Cq 1	Replicate Cq 2	Mean Cq
CCL2	50	1.69897	19.24	19.33	19.285
	25	1.39794	20.09	20.11	20.1
	12.5	1.09691	21.2	21.21	21.205
	6.25	0.79588	21.88	21.93	21.905
	3.125	0.49485	22.94	23.24	23.09
Gene	Template (ng)	loq10Quantity	Replicate 1	Replicate 2	Average Cq
MGST1	200	2.30103	16.08	16.03	16.055
	100	2	17.19	17.07	17.13
	50	1.69897	18.21	17.7	17.955
	25	1.39794	18.66	19	18.83
	12.5	1.09691	19.89	19.67	19.78
Gene	Template (ng)	loq10Quantity	Replicate 1	Replicate 2	Average Cq
DKK1	50	1.69897	17.45	17.75	17.6
	25	1.39794	18.66	18.73	18.695
	12.5	1.09691	19.68	19.83	19.755
	6.25	0.79588	20.63	20.64	20.635
	3.125	0.49485	21.42	22.01	21.715
