# Supplementary material for: Mitochondrial DNA alterations may influence the cisplatin responsiveness of oral squamous cell carcinoma
Source: Sci Rep. 2020 May 12;10:7885. doi: 10.1038/s41598-020-64664-3 (PMC7217862; doi:10.1038/s41598-020-64664-3)
Supplement: Supplementary file 6 — Dataset S5. [file 41598_2020_64664_MOESM6_ESM.xlsx]

## Sheet: Western blotting
Data S5: Raw data analysis of the expression of Sox2 and Oct4 proteins with their respective internal control β-actin protein from western blotting.
	Oct4					Sox2
	Experimental No.	Sample	Volume			Experimental No.	Sample	Volume
	1	SAS	1713250			1	SAS	2689092
	1	SAS tumour spheres	3686736			1	SAS tumour spheres	4160727
	2	SAS	3518138			2	SAS	5030181
	2	SAS tumour spheres	3607868			2	SAS tumour spheres	5306742
	3	SAS	2233242			3	SAS	2016794
	3	SAS tumour spheres	5976750			3	SAS tumour spheres	4230856
	β-actin for Oct4					β-actin for Sox2
	Experimental No.	Sample	Volume			Experimental No.	Sample	Volume
	1	SAS	2552950			1	SAS	6353282
	1	SAS tumour spheres	3093580			1	SAS tumour spheres	8145114
	2	SAS	5245913			2	SAS	7091552
	2	SAS tumour spheres	3763206			2	SAS tumour spheres	6296319
	3	SAS	4111938			3	SAS	6454825
	3	SAS tumour spheres	6138936			3	SAS tumour spheres	6502902
	Normalized Expression of Oct4					Normalized Expression of Sox2
	Experimental No.	Sample	Oct4/β-actin			Experimental No.	Sample	Sox2/β-actin
	1	SAS	0.671086			1	SAS	0.42326
	1	SAS tumour spheres	1.19174			1	SAS tumour spheres	0.510825
	2	SAS	0.670644			2	SAS	0.70932
	2	SAS tumour spheres	0.958722			2	SAS tumour spheres	0.842832
	3	SAS	0.543112			3	SAS	0.312448
	3	SAS tumour spheres	0.973581			3	SAS tumour spheres	0.65061
	Relative Normalized Expression of Oct4					Relative Normalized Expression of Sox2
	Experimental No.	SAS tumour spheres/SAS				Experimental No.	SAS tumour spheres/SAS
	1	1.77583				1	1.20688
	2	1.42955				2	1.18823
	3	1.7926				3	2.0823
	Average	1.666				Average	1.49247
