# Supplementary material for: Mitochondrial DNA alterations may influence the cisplatin responsiveness of oral squamous cell carcinoma
Source: Sci Rep. 2020 May 12;10:7885. doi: 10.1038/s41598-020-64664-3 (PMC7217862; doi:10.1038/s41598-020-64664-3)
Supplement: Supplementary file 8 — Dataset S7. [file 41598_2020_64664_MOESM8_ESM.xlsx]

## Sheet: ROS
Data S7: Raw data of intracellular oxygen reactive species measurement.
Experiment 1						Experiment 2						Experiment 3
Fluorescence Intensity						Fluorescence Intensity						Fluorescence Intensity
Cells	Sample groups	Replicate 1	Replicate 2	Average		Cells	Sample groups	Replicate 1	Replicate 2	Average		Cells	Sample groups	Replicate 1	Replicate 2	Average
SAS	Control	9.703	9.06	9.3815		SAS	Control	23.64	26.16	24.9		SAS	Control	17.85	18.4	18.125
	Cisplatin	3.383	3.528	3.4555			Cisplatin	15.93	16.67	16.3			Cisplatin	9.457	9.808	9.6325
	Blank	0.3349	0.2959	0.3154			Blank	0.4343	0.3741	0.4042			Blank	0.3262	0.4082	0.3672
	Control	18.14	18.41	18.275			Control	23.64	26.16	24.9			Control	17.85	18.4	18.125
	H2O2	19.95	21.27	20.61			H2O2	26.38	28.11	27.245			H2O2	18.31	18.27	18.29
	Blank	0.4568	0.4005	0.42865			Blank	0.4343	0.3741	0.4042			Blank	0.4085	0.358	0.38325
SAS tumour spheres	Control	4.709	5.013	4.861		SAS tumour spheres	Control	5.302	5.245	5.2735		SAS tumour spheres	Control	13.29	13.34	13.315
	Cisplatin	3.96	3.991	3.9755			Cisplatin	3.673	4.011	3.842			Cisplatin	8.75	8.716	8.733
	Blank	0.3407	0.3605	0.3506			Blank	0.3794	0.3421	0.36075			Blank	0.4085	0.358	0.38325
	Control	13.29	13.34	13.315			Control	14.21	13.59	13.9			Control	12.93	13.36	13.145
	H2O2	15.46	15.48	15.47			H2O2	16.62	16.97	16.795			H2O2	15.33	15.01	15.17
	Blank	0.4085	0.358	0.38325			Blank	0.4343	0.3741	0.4042			Blank	0.3262	0.4082	0.3672
H103	Control	37.53	38.32	37.925		H103	Control	35.5	34.04	34.77		H103	Control	22.42	23.11	22.765
	Cisplatin	25.55	25.72	25.635			Cisplatin	18.22	18.44	18.33			Cisplatin	13.59	13.47	13.53
	Blank	0.3015	0.3151	0.3083			Blank	0.4343	0.3741	0.4042			Blank	0.3262	0.4082	0.3672
	Control	27.63	29.11	28.37			Control	35.5	34.04	34.77			Control	22.42	23.11	22.765
	H2O2	34.27	35.54	34.905			H2O2	30.15	31.51	30.83			H2O2	21.45	21.8	21.625
	Blank	0.4568	0.4005	0.42865			Blank	0.4343	0.3741	0.4042			Blank	0.3262	0.4082	0.3672
MTS absorbance value						MTS absorbance value						MTS absorbance value
Cells	Sample groups	Replicate 1	Replicate 2	Average		Cells	Sample groups	Replicate 1	Replicate 2	Average		Cells	Sample groups	Replicate 1	Replicate 2	Average
SAS	Control	1.8942	1.9356	1.9149		SAS	Control	2.4378	2.4053	2.42155		SAS	Control	2.4521	2.4333	2.4427
	Cisplatin	0.341	0.3478	0.3444			Cisplatin	0.9329	0.9381	0.9355			Cisplatin	0.6545	0.6895	0.672
	Blank	0.1347	0.1363	0.1355			Blank	0.1549	0.1594	0.15715			Blank	0.1421	0.1426	0.14235
	Control	2.1594	2.1657	2.16255			Control	2.4378	2.4053	2.42155			Control	2.4521	2.4333	2.4427
	H2O2	2.0952	2.0859	2.09055			H2O2	2.2297	2.1857	2.2077			H2O2	2.4099	2.3732	2.39155
	Blank	0.1582	0.1627	0.16045			Blank	0.1549	0.1594	0.15715			Blank	0.1421	0.1426	0.14235
SAS tumour spheres	Control	0.7477	0.7348	0.74125		SAS tumour spheres	Control	0.9192	0.9245	0.92185		SAS tumour spheres	Control	0.6694	0.6573	0.66335
	Cisplatin	0.5203	0.52	0.52015			Cisplatin	0.379	0.3869	0.38295			Cisplatin	0.2858	0.2902	0.288
	Blank	0.1342	0.1222	0.1282			Blank	0.1353	0.1341	0.1347			Blank	0.1432	0.1431	0.14315
	Control	0.6694	0.6573	0.66335			Control	0.7534	0.6832	0.7183			Control	0.9986	0.9269	0.96275
	H2O2	0.7559	0.9484	0.85215			H2O2	0.781	0.7419	0.76145			H2O2	0.865	0.6943	0.77965
	Blank	0.1432	0.1431	0.14315			Blank	0.1549	0.1594	0.15715			Blank	0.1421	0.1426	0.14235
H103	Control	2.0152	2.096	2.0556		H103	Control	2.1461	2.0922	2.11915		H103	Control	2.2373	2.1308	2.18405
	Cisplatin	0.8814	0.859	0.8702			Cisplatin	0.6785	0.7014	0.68995			Cisplatin	0.8804	0.7838	0.8321
	Blank	0.1519	0.1513	0.1516			Blank	0.1549	0.1594	0.15715			Blank	0.1421	0.1426	0.14235
	Control	1.8695	1.9174	1.89345			Control	2.1461	2.0922	2.11915			Control	2.2373	2.1308	2.18405
	H2O2	1.9743	1.9742	1.97425			H2O2	2.1306	2.0788	2.1047			H2O2	2.1541	2.0674	2.11075
	Blank	0.1582	0.1627	0.16045			Blank	0.1549	0.1594	0.15715			Blank	0.1421	0.1426	0.14235
Normalized fluoresence intensity (Fluorescence intensity/MTS absorbance value)
Cells	Sample groups	Experiment 1		Experiment 2		Experiment 3
		Replicate 1	Replicate 2	Replicate 1	Replicate 2	Replicate 1	Replicate 2
SAS	Control	5.27571	4.91435	10.2613	11.3742	7.60006	7.83915
	Cisplatin	14.6845	15.3787	19.9471	20.8978	17.1619	17.8246
	Control	8.84639	8.98124	10.2613	11.3742	7.59308	7.83218
	H2O2	10.1142	10.7981	12.6677	13.5114	7.97028	7.95249
SAS tumour spheres	Control	7.10937	7.60525	6.27739	6.20498	24.8111	24.9072
	Cisplatin	9.20883	9.28792	13.3424	14.7039	57.7615	57.5267
	Control	24.8111	24.9072	24.6027	23.4978	15.313	15.8372
	H2O2	21.2648	21.293	26.834	27.4132	23.4784	22.9763
H103	Control	19.5492	19.9641	17.8878	17.1436	10.8012	11.1391
	Cisplatin	35.1262	35.3628	33.4381	33.851	19.1704	18.9964
	Control	15.6961	16.5501	17.8878	17.1436	10.8012	11.1391
	H2O2	18.6577	19.3579	15.2734	15.9718	10.7106	10.8884
Relative normalized fluoresence intensity (Experimental group/untreated)
Cells	Sample groups	Experiment 1		Experiment 2		Experiment 3		Average
		Replicate 1	Replicate 2	Replicate 1	Replicate 2	Replicate 1	Replicate 2
SAS	Control	1.03546	0.964538	0.948563	1.05144	0.984514	1.01549	1
	Cisplatin	2.88213	3.01836	1.84391	1.9318	2.22316	2.309	2.36806
	Control	0.992435	1.00756	0.948563	1.05144	0.9845	1.0155	1
	H2O2	1.13466	1.21139	1.17101	1.249	1.03341	1.0311	1.13843
SAS tumour spheres	Control	0.9663	1.0337	1.0058	0.994199	0.998067	1.00193	1
	Cisplatin	1.25166	1.26241	2.1378	2.35595	2.32355	2.3141	1.94091
	Control	0.998067	1.00193	1.02297	0.97703	0.983174	1.01683	1
	H2O2	0.85541	0.856545	1.11575	1.13983	1.50743	1.4752	1.15836
H103	Control	0.989499	1.0105	1.02124	0.978758	0.984597	1.0154	1
	Cisplatin	1.77794	1.78992	1.90903	1.93261	1.7475	1.73165	1.81478
	Control	0.973516	1.02648	1.02124	0.978758	0.984597	1.0154	1
	H2O2	1.1572	1.20063	0.871986	0.911854	0.976341	0.992549	1.01843
