# Supplementary material for: Mitochondrial DNA alterations may influence the cisplatin responsiveness of oral squamous cell carcinoma
Source: Sci Rep. 2020 May 12;10:7885. doi: 10.1038/s41598-020-64664-3 (PMC7217862; doi:10.1038/s41598-020-64664-3)
Supplement: Supplementary file 9 — Dataset S8. [file 41598_2020_64664_MOESM9_ESM.zip]

Archive with 28 entries (21 files):
- Supplementary Dataset S8/
- Supplementary Dataset S8/MULTI-COLOR FLOW CYTOMETRY CD338 & CD117 SURFACE MARKERS ANALYSIS/
- Supplementary Dataset S8/MULTI-COLOR FLOW CYTOMETRY CD338 & CD117 SURFACE MARKERS ANALYSIS/PARENTAL SAS/
- Supplementary Dataset S8/MULTI-COLOR FLOW CYTOMETRY CD338 & CD117 SURFACE MARKERS ANALYSIS/PARENTAL SAS/EXP1 PARENTAL SAS CD338 CD117.pdf
- Supplementary Dataset S8/MULTI-COLOR FLOW CYTOMETRY CD338 & CD117 SURFACE MARKERS ANALYSIS/PARENTAL SAS/EXP1 PARENTAL SAS CONTROL.pdf
- Supplementary Dataset S8/MULTI-COLOR FLOW CYTOMETRY CD338 & CD117 SURFACE MARKERS ANALYSIS/PARENTAL SAS/EXP2 PARENTAL SAS CD338 CD117.pdf
- Supplementary Dataset S8/MULTI-COLOR FLOW CYTOMETRY CD338 & CD117 SURFACE MARKERS ANALYSIS/PARENTAL SAS/EXP2 PARENTAL SAS CONTROL.pdf
- Supplementary Dataset S8/MULTI-COLOR FLOW CYTOMETRY CD338 & CD117 SURFACE MARKERS ANALYSIS/PARENTAL SAS/EXP3 PARENTAL SAS CD338 CD117.pdf
- Supplementary Dataset S8/MULTI-COLOR FLOW CYTOMETRY CD338 & CD117 SURFACE MARKERS ANALYSIS/PARENTAL SAS/EXP3 PARENTAL SAS CONTROL.pdf
- Supplementary Dataset S8/MULTI-COLOR FLOW CYTOMETRY CD338 & CD117 SURFACE MARKERS ANALYSIS/TUMOR SPHERE/
- Supplementary Dataset S8/MULTI-COLOR FLOW CYTOMETRY CD338 & CD117 SURFACE MARKERS ANALYSIS/TUMOR SPHERE/EXP1 TUMOR SPHERE CD338 CD117.pdf
- Supplementary Dataset S8/MULTI-COLOR FLOW CYTOMETRY CD338 & CD117 SURFACE MARKERS ANALYSIS/TUMOR SPHERE/EXP2 TUMOR SPHERE CD338 CD117.pdf
- Supplementary Dataset S8/MULTI-COLOR FLOW CYTOMETRY CD338 & CD117 SURFACE MARKERS ANALYSIS/TUMOR SPHERE/EXP3 TUMOR SPHERE CD338 CD117.pdf
- Supplementary Dataset S8/SINGLE COLOR FLOW CYTOMETRY CD44 SURFACE MARKER ANALYSIS/
- Supplementary Dataset S8/SINGLE COLOR FLOW CYTOMETRY CD44 SURFACE MARKER ANALYSIS/PARENTAL SAS/
- Supplementary Dataset S8/SINGLE COLOR FLOW CYTOMETRY CD44 SURFACE MARKER ANALYSIS/PARENTAL SAS/EXP1 PARENTAL SAS CD44.pdf
- Supplementary Dataset S8/SINGLE COLOR FLOW CYTOMETRY CD44 SURFACE MARKER ANALYSIS/PARENTAL SAS/EXP1 PARENTAL SAS CONTROL.pdf
- Supplementary Dataset S8/SINGLE COLOR FLOW CYTOMETRY CD44 SURFACE MARKER ANALYSIS/PARENTAL SAS/EXP2 PARENTAL SAS CD44.pdf
- Supplementary Dataset S8/SINGLE COLOR FLOW CYTOMETRY CD44 SURFACE MARKER ANALYSIS/PARENTAL SAS/EXP2 PARENTAL SAS CONTROL.pdf
- Supplementary Dataset S8/SINGLE COLOR FLOW CYTOMETRY CD44 SURFACE MARKER ANALYSIS/PARENTAL SAS/EXP3 PARENTAL SAS CD44.pdf
- Supplementary Dataset S8/SINGLE COLOR FLOW CYTOMETRY CD44 SURFACE MARKER ANALYSIS/PARENTAL SAS/EXP3 PARENTAL SAS CONTROL.pdf
- Supplementary Dataset S8/SINGLE COLOR FLOW CYTOMETRY CD44 SURFACE MARKER ANALYSIS/TUMOR SPHERE/
- Supplementary Dataset S8/SINGLE COLOR FLOW CYTOMETRY CD44 SURFACE MARKER ANALYSIS/TUMOR SPHERE/EXP1 TUMOR SPHERE CD44.pdf
- Supplementary Dataset S8/SINGLE COLOR FLOW CYTOMETRY CD44 SURFACE MARKER ANALYSIS/TUMOR SPHERE/EXP1 TUMOR SPHERE CONTROL.pdf
- Supplementary Dataset S8/SINGLE COLOR FLOW CYTOMETRY CD44 SURFACE MARKER ANALYSIS/TUMOR SPHERE/EXP2 TUMOR SPHERE CD44.pdf
- Supplementary Dataset S8/SINGLE COLOR FLOW CYTOMETRY CD44 SURFACE MARKER ANALYSIS/TUMOR SPHERE/EXP2 TUMOR SPHERE CONTROL.pdf
- Supplementary Dataset S8/SINGLE COLOR FLOW CYTOMETRY CD44 SURFACE MARKER ANALYSIS/TUMOR SPHERE/EXP3 TUMOR SPHERE CD44.pdf
- Supplementary Dataset S8/SINGLE COLOR FLOW CYTOMETRY CD44 SURFACE MARKER ANALYSIS/TUMOR SPHERE/EXP3 TUMOR SPHERE CONTROL.pdf
